# Supplementary material for: Effect of personality traits on matching dolls and their makers
Source: Front Psychol. 2023 Jan 20;13:1045226. doi: 10.3389/fpsyg.2022.1045226 (PMC9895088; doi:10.3389/fpsyg.2022.1045226)
Supplement: Supplementary file 1 [file Table_1.XLSX]

## Sheet: Exp1
Exp1 Can people match tha dolls to their maker when the eye regions are masked?
ID	Set	gender（male=0, female=1,other=2）	age	response（A=1, B=2）	correct answer	correct/incorrect
ID_1	Set1ar	1	18	2	2	1
ID_2	Set1ar	0	18	2	2	1
ID_3	Set1ar	0	18	1	2	0
ID_4	Set1ar	1	18	1	2	0
ID_5	Set1ar	0	18	2	2	1
ID_6	Set1ar	0	18	2	2	1
ID_7	Set1ar	0	18	2	2	1
ID_8	Set1ar	1	18	2	2	1
ID_9	Set1ar	0	20	1	2	0
ID_10	Set1bl	1	18	1	1	1
ID_11	Set1bl	0	19	2	1	0
ID_12	Set1bl	1	19	2	1	0
ID_13	Set1bl	1	19	1	1	1
ID_14	Set1bl	1	19	1	1	1
ID_15	Set1bl	0	18	1	1	1
ID_16	Set1bl	0	21	1	1	1
ID_17	Set1bl	1	18	2	1	0
ID_18	Set1bl	0	18	1	1	1
ID_19	Set1bl	0	19	1	1	1
ID_20	Set1cr	1	18	2	2	1
ID_21	Set1cr	1	19	1	2	0
ID_22	Set1cr	1	18	2	2	1
ID_23	Set1cr	1	18	1	2	0
ID_24	Set1cr	1	18	2	2	1
ID_25	Set1cr	1	20	1	2	0
ID_26	Set1cr	0	18	2	2	1
ID_27	Set1cr	0	21	2	2	1
ID_28	Set1dl	1	18	2	1	0
ID_29	Set1dl	0	20	1	1	1
ID_30	Set1dl	1	18	1	1	1
ID_31	Set1dl	1	18	2	1	0
ID_32	Set1dl	1	18	2	1	0
ID_33	Set1dl	1	19	1	1	1
ID_34	Set1dl	1	18	1	1	1
ID_35	Set1dl	0	18	2	1	0
ID_36	Set1dl	0	18	2	1	0
ID_37	Set1er	1	18	1	2	0
ID_38	Set1er	0	18	2	2	1
ID_39	Set1er	0	19	2	2	1
ID_40	Set1er	1	19	2	2	1
ID_41	Set1er	1	19	1	2	0
ID_42	Set1er	0	18	1	2	0
ID_43	Set1er	0	18	1	2	0
ID_44	Set1er	0	21	1	2	0
ID_45	Set1er	0	20	1	2	0
ID_46	Set1fl	1	18	1	1	1
ID_47	Set1fl	0	18	2	1	0
ID_48	Set1fl	0	19	2	1	0
ID_49	Set1fl	1	19	1	1	1
ID_50	Set1fl	1	18	1	1	1
ID_51	Set1fl	1	18	2	1	0
ID_52	Set1fl	0	21	1	1	1
ID_53	Set1fl	0	19	2	1	0
ID_54	Set1fl	0	18	2	1	0
ID_55	Set1gr	0	18	2	2	1
ID_56	Set1gr	0	18	1	2	0
ID_57	Set1gr	1	18	1	2	0
ID_58	Set1gr	0	20	2	2	1
ID_59	Set1gr	1	18	2	2	1
ID_60	Set1gr	1	18	2	2	1
ID_61	Set1gr	2	18	2	2	1
ID_62	Set1gr	0	19	1	2	0
ID_63	Set1gr	0	19	2	2	1
ID_64	Set1hl	1	18	2	1	0
ID_65	Set1hl	0	18	1	1	1
ID_66	Set1hl	1	18	1	1	1
ID_67	Set1hl	0	19	2	1	0
ID_68	Set1hl	0	18	2	1	0
ID_69	Set1hl	0	19	1	1	1
ID_70	Set1hl	0	18	2	1	0
ID_71	Set1hl	0	18	2	1	0
ID_72	Set1hl	1	19	1	1	1
ID_73	Set2ar	1	19	1	2	0
ID_74	Set2ar	1	19	1	2	0
ID_75	Set2ar	1	19	2	2	1
ID_76	Set2ar	1	18	1	2	0
ID_77	Set2ar	1	19	1	2	0
ID_78	Set2ar	0	18	2	2	1
ID_79	Set2ar	0	21	1	2	0
ID_80	Set2ar	0	20	2	2	1
ID_81	Set2ar	0	19	2	2	1
ID_82	Set2bl	1	19	1	1	1
ID_83	Set2bl	1	19	1	1	1
ID_84	Set2bl	1	18	1	1	1
ID_85	Set2bl	0	19	2	1	0
ID_86	Set2bl	0	19	2	1	0
ID_87	Set2bl	1	18	2	1	0
ID_88	Set2bl	0	18	1	1	1
ID_89	Set2bl	1	18	1	1	1
ID_90	Set2bl	0	18	1	1	1
ID_91	Set2cr	1	18	2	2	1
ID_92	Set2cr	1	19	1	2	0
ID_93	Set2cr	1	18	1	2	0
ID_94	Set2cr	1	18	1	2	0
ID_95	Set2cr	0	21	2	2	1
ID_96	Set2cr	0	18	2	2	1
ID_97	Set2cr	1	19	2	2	1
ID_98	Set2cr	0	21	2	2	1
ID_99	Set2cr	0	18	2	2	1
ID_100	Set2dl	1	18	1	1	1
ID_101	Set2dl	1	19	2	1	0
ID_102	Set2dl	1	18	1	1	1
ID_103	Set2dl	1	19	1	1	1
ID_104	Set2dl	1	18	1	1	1
ID_105	Set2dl	1	18	1	1	1
ID_106	Set2dl	0	19	1	1	1
ID_107	Set2dl	0	19	1	1	1
ID_108	Set2dl	0	19	1	1	1
ID_109	Set2er	1	18	2	2	1
ID_110	Set2er	0	20	2	2	1
ID_111	Set2er	0	19	1	2	0
ID_112	Set2er	0	19	2	2	1
ID_113	Set2er	0	20	1	2	0
ID_114	Set2er	0	18	1	2	0
ID_115	Set2er	1	18	1	2	0
ID_116	Set2er	0	18	2	2	1
ID_117	Set2er	0	18	2	2	1
ID_118	Set2fl	1	19	2	1	0
ID_119	Set2fl	1	20	1	1	1
ID_120	Set2fl	1	19	1	1	1
ID_121	Set2fl	1	18	1	1	1
ID_122	Set2fl	1	18	2	1	0
ID_123	Set2fl	1	19	1	1	1
ID_124	Set2fl	1	18	2	1	0
ID_125	Set2fl	0	18	1	1	1
ID_126	Set2fl	1	19	1	1	1
ID_127	Set2gr	0	19	1	2	0
ID_128	Set2gr	0	19	2	2	1
ID_129	Set2gr	1	18	1	2	0
ID_130	Set2gr	1	18	1	2	0
ID_131	Set2gr	0	21	1	2	0
ID_132	Set2gr	0	18	2	2	1
ID_133	Set2gr	0	20	2	2	1
ID_134	Set2gr	0	18	2	2	1
ID_135	Set2gr	0	20	2	2	1
ID_136	Set2hl	1	18	1	1	1
ID_137	Set2hl	1	18	1	1	1
ID_138	Set2hl	0	18	2	1	0
ID_139	Set2hl	1	18	1	1	1
ID_140	Set2hl	1	19	1	1	1
ID_141	Set2hl	0	18	1	1	1
ID_142	Set2hl	0	18	2	1	0
ID_143	Set2hl	1	19	1	1	1
ID_144	Set2hl	1	18	1	1	1
	male	71	18.625	average	correct response	86	correct rate	59.7222
	female	72	0.848815	SD	incorrect response	58
	other	1
		chi square
			correct	incorrect
		data	86	58
		expected	72	72
		chi2	5.44444
		df	1
		→x2(1)=5.44, p<.05
		effect size	0.194444

## Sheet: Exp2
Exp2 Can people match tha back shot of dolls to their maker?
Set	CorrectAnswer	ID	sex (Female=1/Male=0)	Age	Response (A=1/B=2)	Correct/Incorrect (Correct=1/Incorrect=0)
Set1ar	2	ID_001	1	20	2	1
Set1ar	2	ID_002	1	21	1	0
Set1ar	2	ID_003	0	20	2	1
Set1ar	2	ID_004	0	19	2	1
Set1ar	2	ID_005	1	20	1	0
Set1ar	2	ID_006	1	20	1	0
Set1ar	2	ID_007	1	20	1	0
Set1ar	2	ID_008	1	20	2	1
Set1ar	2	ID_009	0	21	1	0
Set1ar	2	ID_010	1	19	2	1
Set1bl	1	ID_011	1	20	1	1
Set1bl	1	ID_012	1	21	1	1
Set1bl	1	ID_013	0	24	1	1
Set1bl	1	ID_014	1	20	1	1
Set1bl	1	ID_015	1	19	1	1
Set1bl	1	ID_016	1	21	1	1
Set1bl	1	ID_017	1	21	2	0
Set1bl	1	ID_018	1	22	1	1
Set1bl	1	ID_019	1	19	2	0
Set1bl	1	ID_020	1	20	1	1
Set1bl	1	ID_021	1	20	2	0
Set1cr	2	ID_022	1	20	2	1
Set1cr	2	ID_023	0	20	2	1
Set1cr	2	ID_024	1	21	2	1
Set1cr	2	ID_025	0	20	1	0
Set1cr	2	ID_026	1	20	1	0
Set1cr	2	ID_027	1	20	1	0
Set1cr	2	ID_028	1	20	1	0
Set1cr	2	ID_029	0	22	2	1
Set1cr	2	ID_030	0	19	1	0
Set1cr	2	ID_031	1	20	2	1
Set1dl	1	ID_032	0	20	1	1
Set1dl	1	ID_033	1	21	1	1
Set1dl	1	ID_034	1	21	1	1
Set1dl	1	ID_035	1	20	2	0
Set1dl	1	ID_036	1	20	1	1
Set1dl	1	ID_037	1	21	1	1
Set1dl	1	ID_038	0	20	1	1
Set1dl	1	ID_039	1	20	2	0
Set1dl	1	ID_040	0	21	1	1
Set1dl	1	ID_041	1	19	1	1
Set1dl	1	ID_042	1	19	1	1
Set1er	2	ID_043	0	21	1	0
Set1er	2	ID_044	1	20	1	0
Set1er	2	ID_045	1	19	2	1
Set1er	2	ID_046	1	20	2	1
Set1er	2	ID_047	1	21	1	0
Set1er	2	ID_048	1	19	1	0
Set1er	2	ID_049	1	19	2	1
Set1er	2	ID_050	1	20	1	0
Set1er	2	ID_051	1	19	1	0
Set1er	2	ID_052	1	20	2	1
Set1er	2	ID_053	1	20	2	1
Set1er	2	ID_054	1	20	2	1
Set1fl	1	ID_055	0	21	1	1
Set1fl	1	ID_056	1	21	1	1
Set1fl	1	ID_057	1	20	2	0
Set1fl	1	ID_058	0	20	2	0
Set1fl	1	ID_059	1	20	2	0
Set1fl	1	ID_060	1	21	1	1
Set1fl	1	ID_061	1	20	1	1
Set1fl	1	ID_062	1	20	1	1
Set1fl	1	ID_063	0	19	1	1
Set1fl	1	ID_064	1	19	1	1
Set1fl	1	ID_065	1	20	2	0
Set1fl	1	ID_066	1	19	2	0
Set1fl	1	ID_067	1	19	1	1
Set1gr	2	ID_068	1	20	2	1
Set1gr	2	ID_069	1	19	2	1
Set1gr	2	ID_070	1	20	2	1
Set1gr	2	ID_071	1	21	2	1
Set1gr	2	ID_072	1	19	2	1
Set1gr	2	ID_073	1	20	2	1
Set1gr	2	ID_074	1	20	2	1
Set1gr	2	ID_075	1	22	2	1
Set1gr	2	ID_076	1	20	2	1
Set1gr	2	ID_077	1	21	2	1
Set1gr	2	ID_078	0	22	2	1
Set1gr	2	ID_079	1	19	1	0
Set1gr	2	ID_080	1	20	2	1
Set1hl	1	ID_081	1	21	1	1
Set1hl	1	ID_082	1	20	2	0
Set1hl	1	ID_083	1	20	1	1
Set1hl	1	ID_084	1	21	1	1
Set1hl	1	ID_085	1	19	1	1
Set1hl	1	ID_086	1	19	1	1
Set1hl	1	ID_087	1	20	1	1
Set1hl	1	ID_088	1	20	2	0
Set1hl	1	ID_089	1	20	2	0
Set1hl	1	ID_090	1	20	1	1
Set1hl	1	ID_091	1	20	2	0
Set1hl	1	ID_092	1	22	1	1
Set1hl	1	ID_093	1	19	1	1
Set1hl	1	ID_094	1	20	2	0
				average age
		female	78	20.1277	correct rate	0.659574
		male	16	sd	correct response	62
		all	94	0.890064	incorrect response	32
			chi square
				correct	incorrect
			data	62	32
			expected	47	47
			chi2	9.57447
			df	1
			→x2(1)=9.57, p<.01
			effect size	0.319149

## Sheet: Exp3A
Experiment 3A				correlation of peronality		Front and Back View
	Law Data
	Front																		excluded because of missing value																						Back
				ID	Front_01	Front_02	Front_03	Front_04	Front_05	Front_06	Front_07	Front_08	Front_09	Front_11	Front_12	Front_13	Front_14	Front_15	Front_10				ID	Front_01	Front_02	Front_03	Front_04	Front_05	Front_06	Front_07	Front_08	Front_09	Front_11	Front_12	Front_13	Front_14	Front_15							ID	Back_01	Back_02	Back_03	Back_04	Back_05
				Age	18	19	19	18	19	21	19	20	19	19	20	19	18	18	19				Age	18	19	19	18	19	21	19	20	19	19	20	19	18	18							Age	18	18	19	19	18
				Sex	1	1	1	1	1	1	1	1	1	1	1	1	1	1	1				Sex	1	1	1	1	1	1	1	1	1	1	1	1	1	1							Sex	1	1	1	1	1
		Human-1	1		5	5	2	6	5	2	3	2	3	3	3	5	6	3	3		Human-1	1		5	5	2	6	5	2	3	2	3	3	3	5	6	3					Human-9	1		2	3	2	5	5
		Human-1	2		6	2	3	5	3	2	2	3	5	3	3	2	5	2	2		Human-1	2		6	2	3	5	3	2	2	3	5	3	3	2	5	2					Human-9	2		1	4	1	4	2
		Human-1	3		2	5	5	4	5	4	5	2	1	6	4	4	6	2	5		Human-1	3		2	5	5	4	5	4	5	2	1	6	4	4	6	2					Human-9	3		7	6	4	5	6
		Human-1	4		5	5	5	2	5	6	3	6	7	5	5	5	3	5	6		Human-1	4		5	5	5	2	5	6	3	6	7	5	5	5	3	5					Human-9	4		7	2	2	3	5
		Human-1	5		4	3	6	5	6	2	5	1	2	5	4	2	6	1	3		Human-1	5		4	3	6	5	6	2	5	1	2	5	4	2	6	1					Human-9	5		2	5	3	3	2
		Human-1	6		3	3	7	2	2	7	5	4	4	5	6	4	3	2	6		Human-1	6		3	3	7	2	2	7	5	4	4	5	6	4	3	2					Human-9	6		7	4	7	4	7
		Human-1	7		5	6	7	5	4	5	2	3	6	6	6	6	5	5	6		Human-1	7		5	6	7	5	4	5	2	3	6	6	6	6	5	5					Human-9	7		7	6	7	3	7
		Human-1	8		2	2	1	6	3	5	3	5	6	2	2	2	3	2	3		Human-1	8		2	2	1	6	3	5	3	5	6	2	2	2	3	2					Human-9	8		1	2	2	3	5
		Human-1	9		5	6	5	2	5	3	5	5	4	5	4	5	5	2	6		Human-1	9		5	6	5	2	5	3	5	5	4	5	4	5	5	2					Human-9	9		7	6	7	6	6
		Human-1	10		3	5	3	2	7	4	5	7	2	4	4	2	4	6	5		Human-1	10		3	5	3	2	7	4	5	7	2	4	4	2	4	6					Human-9	10		6	3	5	4	5
		Human-16	1		2	7	6	5	7	6	5	6	3	7	5	5	7	5	6																							Human-8	1		7	6	6	7	7
		Human-16	2		3	5	5	3	6	5	3	2	7	5	5	4	3	5	5		Human-2	1		2	7	7	6	7	5	6	7	4	3	4	5	7	7					Human-8	2		6	6	5	5	6
		Human-16	3		5	3	3	6	3	5	6	5	4	6	5	3	6	3	5		Human-2	2		6	3	7	5	7	5	5	4	7	5	6	4	7	6					Human-8	3		2	5	5	2	2
		Human-16	4		3	1	2	4	2	2	2	5	6	2	2	2	2	2	2		Human-2	3		3	5	2	4	1	3	4	3	2	6	5	5	3	2					Human-8	4		2	1	2	2	5
		Human-16	5		5	5	6	4	5	5	5	5	6	3	5	5	6	3	6		Human-2	4		3	3	3	2	1	3	5	2	1	3	4	4	2	2					Human-8	5		6	3	4	5	6
		Human-16	6		3	2	2	3	2	3	3	3	7	2	1	2	2	2	3		Human-2	5		6	5	7	2	1	6	6	5	2	3	3	3	5	5					Human-8	6		1	2	1	1	1
		Human-16	7		6	5	5	5	5	5	5	5	7	5	4	5	6	2	6		Human-2	6		5	3	2	1	1	2	5	2	5	3	2	4	1	1					Human-8	7		1	5	5	6	5
		Human-16	8		2	2	5	2	5	5	2	2	2	2	4	4	3	2	2		Human-2	7		3	5	5	4	4	3	5	5	5	3	3	5	3	1					Human-8	8		7	1	5	6	6
		Human-16	9		3	3	5	6	4	4	5	5	2	5	5	3	3	1	5		Human-2	8		3	2	5	5	4	6	3	3	6	2	4	2	6	7					Human-8	9		1	3	3	3	3
		Human-16	10		3	3	3	1	5	3	5	6	3	3	4	2	3	2	2		Human-2	9		3	5	2	4	5	3	3	5	5	5	4	3	2	2					Human-8	10		7	2	3	3	3
		Human-5	1		7	3	6	6	7	2	5	3	7	5	3	5	5	6	5		Human-2	10		4	3	2	4	4	4	3	3	5	3	4	3	2	2					Human-13	1		2	4	3	4	2
		Human-5	2		1	2	3	3	1	2	2	1	1	3	2	1	4	2	3																							Human-13	2		1	2	2	2	5
		Human-5	3		6	5	6	6	7	6	5	3	6	5	6	5	5	2	6		Human-3	1		3	6	6	7	6	5	6	6	7	3	5	5	7	6					Human-13	3		7	2	5	6	6
		Human-5	4		2	5	7	4	3	4	2	4	1	3	4	3	6	2	3		Human-3	2		5	2	5	5	6	6	3	2	2	3	3	4	2	5					Human-13	4		6	5	3	5	5
		Human-5	5		2	5	6	6	4	1	5	5	2	5	5	1	3	5	3		Human-3	3		6	5	5	3	6	5	5	2	5	5	5	4	6	5					Human-13	5		2	6	4	3	3
		Human-5	6		5	5	6	5	2	6	5	6	2	5	3	4	4	5	6		Human-3	4		3	3	6	3	1	2	2	5	5	5	3	2	5	1					Human-13	6		7	2	5	5	7
		Human-5	7		7	6	6	7	7	7	6	6	4	6	6	6	6	5	6		Human-3	5		6	5	5	4	4	4	6	4	2	4	6	2	5	3					Human-13	7		6	4	6	6	7
		Human-5	8		4	5	2	1	1	3	2	3	2	3	1	1	2	2	2		Human-3	6		3	3	6	2	1	4	3	3	2	5	2	1	2	1					Human-13	8		7	2	2	3	5
		Human-5	9		6	5	5	6	5	5	6	5	6	5	6	3	6	2	6		Human-3	7		4	5	6	4	3	3	5	5	7	6	6	5	6	6					Human-13	9		6	3	6	5	6
		Human-5	10		3	5	3	1	5	4	5	3	5	5	6	4	4	6	3		Human-3	8		3	2	6	4	5	5	3	5	1	2	2	3	2	6					Human-13	10		4	5	5	5	5
		Human-12	1		2	5	7	5	5	4	5	2	7	5	4	4	3	3	3		Human-3	9		6	2	6	3	1	5	5	3	2	5	6	3	6	2					Human-4	1		5	2	3	5	6
		Human-12	2		7	5	6	6	7	6	2	7	7	5	3	2	3	2	3		Human-3	10		6	5	5	4	4	5	3	6	4	4	4	2	5	5					Human-4	2		2	1	2	3	2
		Human-12	3		1	3	5	2	5	5	5	1	2	5	4	4	5	5	3																							Human-4	3		4	4	5	4	6
		Human-12	4		3	3	6	2	1	2	3	3	2	2	4	3	3	2	3		Human-4	1		3	3	3	4	1	2	3	3	2	3	3	3	4	5					Human-4	4		4	6	5	4	5
		Human-12	5		2	5	6	3	4	4	5	5	5	5	4	2	5	2	6		Human-4	2		2	1	3	1	1	3	1	2	1	3	6	2	3	2					Human-4	5		4	4	4	2	6
		Human-12	6		2	4	2	1	3	2	5	2	2	3	4	5	5	4	6		Human-4	3		6	5	3	6	7	5	5	5	6	5	5	5	5	2					Human-4	6		3	7	5	5	6
		Human-12	7		5	5	2	3	2	3	5	2	2	5	5	5	5	2	3		Human-4	4		6	5	7	6	6	6	5	5	4	5	3	5	5	6					Human-4	7		3	5	6	4	6
		Human-12	8		2	4	6	5	6	6	3	6	6	3	3	1	3	6	5		Human-4	5		6	3	6	6	4	4	5	5	2	3	5	2	4	2					Human-4	8		2	2	2	5	5
		Human-12	9		2	3	3	3	5	4	5	4	2	5	5	4	6	2	6		Human-4	6		7	6	6	6	6	7	7	6	7	6	5	5	5	6					Human-4	9		3	5	6	3	5
		Human-12	10		5	4	5	4	6	4	5	6	4	3	4	5	4	5	2		Human-4	7		5	5	6	6	5	6	7	6	7	5	6	5	5	6					Human-4	10		4	4	5	3	3
		Human-2	1		2	7	7	6	7	5	6	7	4	3	4	5	7	7	6		Human-4	8		3	3	2	3	2	3	1	3	1	5	2	2	3	5					Human-10	1		5	7	5	6	7
		Human-2	2		6	3	7	5	7	5	5	4	7	5	6	4	7	6	6		Human-4	9		6	5	6	5	5	5	5	5	7	3	6	4	5	5					Human-10	2		6	4	6	6	5
		Human-2	3		3	5	2	4	1	3	4	3	2	6	5	5	3	2	3		Human-4	10		4	3	5	2	5	6	5	6	1	5	6	2	4	5					Human-10	3		4	3	2	3	6
		Human-2	4		3	3	3	2	1	3	5	2	1	3	4	4	2	2	2																							Human-10	4		3	3	2	2	1
		Human-2	5		6	5	7	2	1	6	6	5	2	3	3	3	5	5	6		Human-5	1		7	3	6	6	7	2	5	3	7	5	3	5	5	6					Human-10	5		6	5	6	4	6
		Human-2	6		5	3	2	1	1	2	5	2	5	3	2	4	1	1	2		Human-5	2		1	2	3	3	1	2	2	1	1	3	2	1	4	2					Human-10	6		2	1	1	2	2
		Human-2	7		3	5	5	4	4	3	5	5	5	3	3	5	3	1	2		Human-5	3		6	5	6	6	7	6	5	3	6	5	6	5	5	2					Human-10	7		5	5	5	5	5
		Human-2	8		3	2	5	5	4	6	3	3	6	2	4	2	6	7	2		Human-5	4		2	5	7	4	3	4	2	4	1	3	4	3	6	2					Human-10	8		7	5	6	6	6
		Human-2	9		3	5	2	4	5	3	3	5	5	5	4	3	2	2	3		Human-5	5		2	5	6	6	4	1	5	5	2	5	5	1	3	5					Human-10	9		3	5	3	3	3
		Human-2	10		4	3	2	4	4	4	3	3	5	3	4	3	2	2	2		Human-5	6		5	5	6	5	2	6	5	6	2	5	3	4	4	5					Human-10	10		4	4	5	4	2
		Human-15	1		3	3	5	5	3	5	3	3	7	6	5	5	5	5	2		Human-5	7		7	6	6	7	7	7	6	6	4	6	6	6	6	5					Human-7	1		4	5	6	5	5
		Human-15	2		5	3	5	5	2	2	2	2	2	3	4	1	3	2	2		Human-5	8		4	5	2	1	1	3	2	3	2	3	1	1	2	2					Human-7	2		6	6	6	5	7
		Human-15	3		5	3	3	3	5	4	5	2	6	6	5	4	5	6	6		Human-5	9		6	5	5	6	5	5	6	5	6	5	6	3	6	2					Human-7	3		5	6	3	3	5
		Human-15	4		2	5	5	2	5	2	5	5	5	2	4	2	4	2	5		Human-5	10		3	5	3	1	5	4	5	3	5	5	6	4	4	6					Human-7	4		3	3	2	3	3
		Human-15	5		1	3	4	6	4	5	3	1	6	5	4	2	4	2	3																							Human-7	5		5	6	5	2	6
		Human-15	6		3	6	3	2	6	6	5	6	3	3	6	2	3	3	6		Human-6	1		2	5	3	4	5	1	5	3	2	5	2	4	5	6					Human-7	6		4	2	3	5	2
		Human-15	7		2	5	5	4	5	5	5	5	6	5	7	5	5	6	5		Human-6	2		2	2	5	1	6	1	2	5	1	5	2	1	4	2					Human-7	7		5	6	5	4	5
		Human-15	8		3	3	3	5	2	5	3	6	1	2	1	1	3	1	2		Human-6	3		5	5	2	5	5	7	5	5	7	6	5	6	5	2					Human-7	8		5	1	5	2	5
		Human-15	9		5	5	5	4	4	5	5	3	7	6	6	4	5	2	5		Human-6	4		3	5	6	5	4	6	3	3	6	3	4	5	5	5					Human-7	9		2	4	3	6	3
		Human-15	10		6	5	5	4	5	6	5	7	2	3	5	3	4	3	5		Human-6	5		2	3	6	5	5	4	3	5	2	3	4	1	5	5					Human-7	10		4	2	4	4	3
		Human-6	1		2	5	3	4	5	1	5	3	2	5	2	4	5	6	2		Human-6	6		4	6	6	7	3	7	6	5	6	3	6	6	4	2					Human-14	1		6	5	6	6	5
		Human-6	2		2	2	5	1	6	1	2	5	1	5	2	1	4	2	2		Human-6	7		5	6	6	5	5	6	6	5	6	5	6	6	5	5					Human-14	2		5	2	3	3	3
		Human-6	3		5	5	2	5	5	7	5	5	7	6	5	6	5	2	6		Human-6	8		1	3	2	5	1	1	2	3	2	2	2	1	3	2					Human-14	3		4	2	5	5	5
		Human-6	4		3	5	6	5	4	6	3	3	6	3	4	5	5	5	3		Human-6	9		6	5	5	5	2	6	6	5	6	5	5	4	5	2					Human-14	4		4	2	3	2	5
		Human-6	5		2	3	6	5	5	4	3	5	2	3	4	1	5	5	3		Human-6	10		4	5	3	5	5	6	5	6	5	3	5	2	5	5					Human-14	5		4	6	6	6	3
		Human-6	6		4	6	6	7	3	7	6	5	6	3	6	6	4	2	5																							Human-14	6		3	3	2	2	3
		Human-6	7		5	6	6	5	5	6	6	5	6	5	6	6	5	5	5		Human-7	1		2	5	4	5	2	4	5	5	1	3	3	4	5	3					Human-14	7		6	3	6	4	5
		Human-6	8		1	3	2	5	1	1	2	3	2	2	2	1	3	2	2		Human-7	2		3	5	6	6	6	6	2	7	6	5	3	2	3	2					Human-14	8		2	5	1	3	6
		Human-6	9		6	5	5	5	2	6	6	5	6	5	5	4	5	2	6		Human-7	3		5	5	3	4	5	6	5	2	2	5	5	4	6	5					Human-14	9		5	3	4	3	5
		Human-6	10		4	5	3	5	5	6	5	6	5	3	5	2	5	5	3		Human-7	4		5	5	2	2	6	2	4	2	3	3	5	2	3	2					Human-14	10		4	4	3	2	5
		Human-11	1		6	6	6	5	5	6	5	6	3	5	5	5	6	5	6		Human-7	5		6	3	4	3	4	5	5	2	3	3	2	1	4	3					Human-3	1		5	5	4	6	7
		Human-11	2		6	6	5	5	7	6	2	6	2	6	4	1	6	2	6		Human-7	6		3	3	6	1	3	2	5	2	5	4	4	3	3	3					Human-3	2		4	3	5	6	6
		Human-11	3		3	2	6	4	6	3	5	2	2	6	5	4	6	5	3		Human-7	7		5	5	3	4	3	3	6	3	6	3	4	4	5	3					Human-3	3		6	5	4	3	6
		Human-11	4		3	3	2	3	1	2	5	2	2	3	3	4	4	1	2		Human-7	8		4	3	5	5	2	3	2	6	7	3	4	1	5	2					Human-3	4		3	6	1	2	2
		Human-11	5		5	5	4	3	6	6	5	3	3	5	4	1	5	5	6		Human-7	9		6	6	5	4	7	5	5	2	1	3	7	3	3	5					Human-3	5		5	6	5	5	6
		Human-11	6		3	3	2	2	1	1	5	2	2	3	4	4	2	2	2		Human-7	10		6	5	5	4	5	4	4	7	4	5	4	2	3	5					Human-3	6		2	3	3	2	3
		Human-11	7		5	3	6	4	4	4	6	3	4	3	4	5	6	3	3																							Human-3	7		3	6	5	5	5
		Human-11	8		2	5	2	4	6	6	3	7	6	3	4	2	2	2	2		Human-8	1		7	7	7	7	5	7	6	7	6	6	6	5	7	6					Human-3	8		6	2	2	4	6
		Human-11	9		5	3	7	3	4	4	5	2	2	5	6	4	6	2	3		Human-8	2		7	6	6	6	7	6	5	4	5	6	5	4	6	6					Human-3	9		4	6	2	4	3
		Human-11	10		5	3	4	4	4	3	5	7	2	3	4	2	5	5	2		Human-8	3		3	3	2	4	5	5	5	5	5	5	5	3	3	3					Human-3	10		4	5	2	4	2
		Human-3	1		3	6	6	7	6	5	6	6	7	3	5	5	7	6	6		Human-8	4		1	2	1	3	3	2	2	3	5	2	2	3	3	2					Human-11	1		4	4	6	5	6
		Human-3	2		5	2	5	5	6	6	3	2	2	3	3	4	2	5	6		Human-8	5		6	5	7	5	4	6	6	2	4	4	4	4	6	5					Human-11	2		4	7	5	5	6
		Human-3	3		6	5	5	3	6	5	5	2	5	5	5	4	6	5	3		Human-8	6		2	2	1	1	2	2	5	3	1	2	2	2	3	2					Human-11	3		3	3	7	3	5
		Human-3	4		3	3	6	3	1	2	2	5	5	5	3	2	5	1	2		Human-8	7		3	5	4	4	3	2	4	5	5	3	5	3	6	7					Human-11	4		2	6	2	3	3
		Human-3	5		6	5	5	4	4	4	6	4	2	4	6	2	5	3	6		Human-8	8		7	5	6	5	5	5	5	3	5	2	4	5	5	2					Human-11	5		5	2	5	4	5
		Human-3	6		3	3	6	2	1	4	3	3	2	5	2	1	2	1	5		Human-8	9		3	3	2	4	2	2	4	4	5	5	3	3	6	3					Human-11	6		2	2	2	3	2
		Human-3	7		4	5	6	4	3	3	5	5	7	6	6	5	6	6	3		Human-8	10		6	3	3	4	4	4	3	5	2	3	3	2	3	5					Human-11	7		2	5	3	3	5
		Human-3	8		3	2	6	4	5	5	3	5	1	2	2	3	2	6	2																							Human-11	8		5	2	4	3	2
		Human-3	9		6	2	6	3	1	5	5	3	2	5	6	3	6	2	6		Human-9	1		3	3	4	5	3	2	3	2	1	3	2	4	4	5					Human-11	9		4	6	3	3	5
		Human-3	10		6	5	5	4	4	5	3	6	4	4	4	2	5	5	2		Human-9	2		1	2	3	3	3	2	2	3	1	3	5	2	4	2					Human-11	10		4	5	3	4	3
		Human-14	1		6	6	7	5	5	6	6	5	7	3	6	4	6	6	5		Human-9	3		6	5	3	5	5	7	5	5	2	5	4	4	5	2					Human-6	1		2	2	1	4	2
		Human-14	2		2	3	2	5	4	5	3	2	1	3	5	1	2	2	3		Human-9	4		6	5	6	3	6	6	5	2	2	5	3	3	4	2					Human-6	2		2	2	1	3	3
		Human-14	3		5	6	6	4	5	5	5	5	5	5	4	6	6	6	6		Human-9	5		2	3	4	4	4	1	5	3	1	3	2	2	5	2					Human-6	3		5	3	5	5	7
		Human-14	4		3	3	6	2	4	3	3	3	2	3	4	4	3	2	2		Human-9	6		7	5	6	4	6	7	6	7	6	6	6	3	5	6					Human-6	4		5	2	6	5	5
		Human-14	5		3	3	5	4	1	5	6	5	3	5	4	1	6	3	5		Human-9	7		5	6	5	5	6	6	6	5	7	5	6	5	5	6					Human-6	5		3	2	3	4	3
		Human-14	6		7	5	6	2	2	4	5	6	5	5	2	5	3	5	5		Human-9	8		2	3	3	3	1	2	1	2	1	3	2	2	3	3					Human-6	6		6	6	7	3	7
		Human-14	7		6	6	6	5	3	3	6	5	5	6	3	5	6	6	6		Human-9	9		6	5	5	5	5	6	5	6	6	5	6	4	5	5					Human-6	7		7	4	6	6	6
		Human-14	8		4	2	2	5	4	5	2	2	2	3	3	1	3	2	2		Human-9	10		2	5	4	3	3	6	3	3	4	3	4	2	4	6					Human-6	8		2	3	1	3	2
		Human-14	9		6	3	6	4	3	3	5	5	6	5	4	2	6	6	6																							Human-6	9		7	5	6	6	6
		Human-14	10		6	5	5	4	4	4	3	3	6	3	4	2	3	5	4		Human-10	1		1	5	6	7	6	7	7	6	7	5	4	6	4	5					Human-6	10		4	6	5	4	5
		Human-7	1		2	5	4	5	2	4	5	5	1	3	3	4	5	3	6		Human-10	2		6	3	7	6	4	3	3	5	2	5	4	4	3	7					Human-15	1		1	4	4	2	2
		Human-7	2		3	5	6	6	6	6	2	7	6	5	3	2	3	2	6		Human-10	3		3	5	2	4	3	5	6	2	5	6	3	3	3	2					Human-15	2		1	5	3	3	5
		Human-7	3		5	5	3	4	5	6	5	2	2	5	5	4	6	5	5		Human-10	4		2	3	2	2	3	5	2	2	1	3	4	2	5	5					Human-15	3		1	2	4	5	2
		Human-7	4		5	5	2	2	6	2	4	2	3	3	5	2	3	2	2		Human-10	5		5	6	6	3	7	6	6	2	4	5	5	1	4	5					Human-15	4		7	6	2	5	5
		Human-7	5		6	3	4	3	4	5	5	2	3	3	2	1	4	3	6		Human-10	6		3	3	2	1	3	3	2	2	4	2	3	2	5	1					Human-15	5		1	1	5	3	2
		Human-7	6		3	3	6	1	3	2	5	2	5	4	4	3	3	3	2		Human-10	7		3	5	3	4	4	4	6	4	2	3	5	4	5	1					Human-15	6		6	1	4	6	5
		Human-7	7		5	5	3	4	3	3	6	3	6	3	4	4	5	3	5		Human-10	8		2	5	6	6	6	4	3	6	7	3	4	2	3	6					Human-15	7		2	4	6	5	5
		Human-7	8		4	3	5	5	2	3	2	6	7	3	4	1	5	2	2		Human-10	9		2	2	2	3	2	3	5	2	5	5	6	2	5	2					Human-15	8		7	4	2	6	6
		Human-7	9		6	6	5	4	7	5	5	2	1	3	7	3	3	5	3		Human-10	10		6	5	3	4	4	5	2	7	5	2	6	2	4	2					Human-15	9		2	3	5	3	3
		Human-7	10		6	5	5	4	5	4	4	7	4	5	4	2	3	5	3																							Human-15	10		7	5	2	4	5
		Human-10	1		1	5	6	7	6	7	7	6	7	5	4	6	4	5	6		Human-11	1		6	6	6	5	5	6	5	6	3	5	5	5	6	5					Human-2	1		7	4	6	6	2
		Human-10	2		6	3	7	6	4	3	3	5	2	5	4	4	3	7	5		Human-11	2		6	6	5	5	7	6	2	6	2	6	4	1	6	2					Human-2	2		4	6	7	5	5
		Human-10	3		3	5	2	4	3	5	6	2	5	6	3	3	3	2	3		Human-11	3		3	2	6	4	6	3	5	2	2	6	5	4	6	5					Human-2	3		6	2	6	2	5
		Human-10	4		2	3	2	2	3	5	2	2	1	3	4	2	5	5	2		Human-11	4		3	3	2	3	1	2	5	2	2	3	3	4	4	1					Human-2	4		2	5	2	2	1
		Human-10	5		5	6	6	3	7	6	6	2	4	5	5	1	4	5	6		Human-11	5		5	5	4	3	6	6	5	3	3	5	4	1	5	5					Human-2	5		6	3	6	5	5
		Human-10	6		3	3	2	1	3	3	2	2	4	2	3	2	5	1	3		Human-11	6		3	3	2	2	1	1	5	2	2	3	4	4	2	2					Human-2	6		2	2	2	2	2
		Human-10	7		3	5	3	4	4	4	6	4	2	3	5	4	5	1	5		Human-11	7		5	3	6	4	4	4	6	3	4	3	4	5	6	3					Human-2	7		6	3	5	5	5
		Human-10	8		2	5	6	6	6	4	3	6	7	3	4	2	3	6	5		Human-11	8		2	5	2	4	6	6	3	7	6	3	4	2	2	2					Human-2	8		2	5	3	2	6
		Human-10	9		2	2	2	3	2	3	5	2	5	5	6	2	5	2	5		Human-11	9		5	3	7	3	4	4	5	2	2	5	6	4	6	2					Human-2	9		6	6	2	3	3
		Human-10	10		6	5	3	4	4	5	2	7	5	2	6	2	4	2	3		Human-11	10		5	3	4	4	4	3	5	7	2	3	4	2	5	5					Human-2	10		4	2	3	3	3
		Human-4	1		3	3	3	4	1	2	3	3	2	3	3	3	4	5	5																							Human-12	1		2	2	2	3	6
		Human-4	2		2	1	3	1	1	3	1	2	1	3	6	2	3	2	3		Human-12	1		2	5	7	5	5	4	5	2	7	5	4	4	3	3					Human-12	2		2	2	2	2	6
		Human-4	3		6	5	3	6	7	5	5	5	6	5	5	5	5	2	5		Human-12	2		7	5	6	6	7	6	2	7	7	5	3	2	3	2					Human-12	3		1	2	5	5	3
		Human-4	4		6	5	7	6	6	6	5	5	4	5	3	5	5	6	3		Human-12	3		1	3	5	2	5	5	5	1	2	5	4	4	5	5					Human-12	4		7	2	4	4	2
		Human-4	5		6	3	6	6	4	4	5	5	2	3	5	2	4	2	5		Human-12	4		3	3	6	2	1	2	3	3	2	2	4	3	3	2					Human-12	5		1	6	3	3	5
		Human-4	6		7	6	6	6	6	7	7	6	7	6	5	5	5	6	5		Human-12	5		2	5	6	3	4	4	5	5	5	5	4	2	5	2					Human-12	6		6	6	6	5	2
		Human-4	7		5	5	6	6	5	6	7	6	7	5	6	5	5	6	6		Human-12	6		2	4	2	1	3	2	5	2	2	3	4	5	5	4					Human-12	7		6	2	3	5	5
		Human-4	8		3	3	2	3	2	3	1	3	1	5	2	2	3	5	2		Human-12	7		5	5	2	3	2	3	5	2	2	5	5	5	5	2					Human-12	8		6	1	3	2	7
		Human-4	9		6	5	6	5	5	5	5	5	7	3	6	4	5	5	6		Human-12	8		2	4	6	5	6	6	3	6	6	3	3	1	3	6					Human-12	9		3	6	5	6	3
		Human-4	10		4	3	5	2	5	6	5	6	1	5	6	2	4	5	3		Human-12	9		2	3	3	3	5	4	5	4	2	5	5	4	6	2					Human-12	10		6	4	6	4	2
		Human-13	1		6	2	3	4	1	5	3	3	2	3	2	4	5	3	2		Human-12	10		5	4	5	4	6	4	5	6	4	3	4	5	4	5					Human-5	1		5	5	6	6	6
		Human-13	2		1	2	5	1	1	4	1	2	7	3	4	2	4	2	2																							Human-5	2		1	2	1	2	1
		Human-13	3		5	5	3	6	6	6	5	3	6	5	4	5	5	5	6		Human-13	1		6	2	3	4	1	5	3	3	2	3	2	4	5	3					Human-5	3		6	5	6	5	6
		Human-13	4		6	5	7	6	6	5	5	5	2	5	5	4	4	5	3		Human-13	2		1	2	5	1	1	4	1	2	7	3	4	2	4	2					Human-5	4		5	2	5	3	5
		Human-13	5		3	3	4	6	4	2	5	3	2	5	5	2	4	3	3		Human-13	3		5	5	3	6	6	6	5	3	6	5	4	5	5	5					Human-5	5		4	1	4	4	2
		Human-13	6		5	5	7	6	6	6	7	7	1	6	6	5	5	6	6		Human-13	4		6	5	7	6	6	5	5	5	2	5	5	4	4	5					Human-5	6		4	5	4	3	6
		Human-13	7		6	5	6	6	5	5	7	5	3	6	5	5	4	7	5		Human-13	5		3	3	4	6	4	2	5	3	2	5	5	2	4	3					Human-5	7		6	4	6	5	7
		Human-13	8		2	3	1	3	4	4	1	4	6	5	4	2	3	3	3		Human-13	6		5	5	7	6	6	6	7	7	1	6	6	5	5	6					Human-5	8		2	2	1	3	5
		Human-13	9		7	3	6	5	3	4	6	5	6	4	4	4	4	5	6		Human-13	7		6	5	6	6	5	5	7	5	3	6	5	5	4	7					Human-5	9		7	2	6	3	6
		Human-13	10		3	5	4	4	4	6	3	7	7	5	4	2	4	5	5		Human-13	8		2	3	1	3	4	4	1	4	6	5	4	2	3	3					Human-5	10		2	6	4	5	5
		Human-8	1		7	7	7	7	5	7	6	7	6	6	6	5	7	6	6		Human-13	9		7	3	6	5	3	4	6	5	6	4	4	4	4	5					Human-16	1		4	4	7	6	6
		Human-8	2		7	6	6	6	7	6	5	4	5	6	5	4	6	6	5		Human-13	10		3	5	4	4	4	6	3	7	7	5	4	2	4	5					Human-16	2		6	3	7	5	5
		Human-8	3		3	3	2	4	5	5	5	5	5	5	5	3	3	3	5																							Human-16	3		2	5	5	3	6
		Human-8	4		1	2	1	3	3	2	2	3	5	2	2	3	3	2	2		Human-14	1		6	6	7	5	5	6	6	5	7	3	6	4	6	6					Human-16	4		4	2	2	3	1
		Human-8	5		6	5	7	5	4	6	6	2	4	4	4	4	6	5	5		Human-14	2		2	3	2	5	4	5	3	2	1	3	5	1	2	2					Human-16	5		6	6	6	4	6
		Human-8	6		2	2	1	1	2	2	5	3	1	2	2	2	3	2	3		Human-14	3		5	6	6	4	5	5	5	5	5	5	4	6	6	6					Human-16	6		4	2	1	2	2
		Human-8	7		3	5	4	4	3	2	4	5	5	3	5	3	6	7	5		Human-14	4		3	3	6	2	4	3	3	3	2	3	4	4	3	2					Human-16	7		2	4	5	5	5
		Human-8	8		7	5	6	5	5	5	5	3	5	2	4	5	5	2	3		Human-14	5		3	3	5	4	1	5	6	5	3	5	4	1	6	3					Human-16	8		4	2	3	3	6
		Human-8	9		3	3	2	4	2	2	4	4	5	5	3	3	6	3	5		Human-14	6		7	5	6	2	2	4	5	6	5	5	2	5	3	5					Human-16	9		6	6	4	5	5
		Human-8	10		6	3	3	4	4	4	3	5	2	3	3	2	3	5	3		Human-14	7		6	6	6	5	3	3	6	5	5	6	3	5	6	6					Human-16	10		6	1	3	4	3
		Human-9	1		3	3	4	5	3	2	3	2	1	3	2	4	4	5	3		Human-14	8		4	2	2	5	4	5	2	2	2	3	3	1	3	2					Human-1	1		1	3	2	3	2
		Human-9	2		1	2	3	3	3	2	2	3	1	3	5	2	4	2	2		Human-14	9		6	3	6	4	3	3	5	5	6	5	4	2	6	6					Human-1	2		1	1	2	2	3
		Human-9	3		6	5	3	5	5	7	5	5	2	5	4	4	5	2	6		Human-14	10		6	5	5	4	4	4	3	3	6	3	4	2	3	5					Human-1	3		1	2	4	6	5
		Human-9	4		6	5	6	3	6	6	5	2	2	5	3	3	4	2	3																							Human-1	4		3	2	5	5	5
		Human-9	5		2	3	4	4	4	1	5	3	1	3	2	2	5	2	2		Human-15	1		3	3	5	5	3	5	3	3	7	6	5	5	5	5					Human-1	5		1	4	3	4	3
		Human-9	6		7	5	6	4	6	7	6	7	6	6	6	3	5	6	5		Human-15	2		5	3	5	5	2	2	2	2	2	3	4	1	3	2					Human-1	6		6	3	6	5	6
		Human-9	7		5	6	5	5	6	6	6	5	7	5	6	5	5	6	4		Human-15	3		5	3	3	3	5	4	5	2	6	6	5	4	5	6					Human-1	7		4	4	6	6	5
		Human-9	8		2	3	3	3	1	2	1	2	1	3	2	2	3	3	3		Human-15	4		2	5	5	2	5	2	5	5	5	2	4	2	4	2					Human-1	8		7	1	4	2	5
		Human-9	9		6	5	5	5	5	6	5	6	6	5	6	4	5	5	5		Human-15	5		1	3	4	6	4	5	3	1	6	5	4	2	4	2					Human-1	9		4	2	5	6	5
		Human-9	10		2	5	4	3	3	6	3	3	4	3	4	2	4	6	5		Human-15	6		3	6	3	2	6	6	5	6	3	3	6	2	3	3					Human-1	10		5	4	5	4	5
		Doll-13	1		5	3	3	3	7	2	3	6	2	2	3	5	4	6	6		Human-15	7		2	5	5	4	5	5	5	5	6	5	7	5	5	6					Doll-8	1		4	3	3	7	6
		Doll-13	2		1	3	3	3	1	2	1	2	2	2	5	2	3	2	2		Human-15	8		3	3	3	5	2	5	3	6	1	2	1	1	3	1					Doll-8	2		4	1	2	6	5
		Doll-13	3		6	2	2	4	1	4	3	3	6	3	4	3	3	2	5		Human-15	9		5	5	5	4	4	5	5	3	7	6	6	4	5	2					Doll-8	3		1	5	2	2	2
		Doll-13	4		7	6	6	4	1	5	6	5	7	5	5	2	5	4	2		Human-15	10		6	5	5	4	5	6	5	7	2	3	5	3	4	3					Doll-8	4		5	6	3	6	6
		Doll-13	5		3	5	6	5	7	2	4	5	4	3	3	2	5	3	3																							Doll-8	5		4	2	2	6	5
		Doll-13	6		7	3	7	4	1	7	7	5	7	6	5	2	5	2	6		Human-16	1		2	7	6	5	7	6	5	6	3	7	5	5	7	5					Doll-8	6		2	5	3	1	3
		Doll-13	7		7	1	6	6	6	7	7	7	7	6	5	5	5	7	5		Human-16	2		3	5	5	3	6	5	3	2	7	5	5	4	3	5					Doll-8	7		5	7	5	2	5
		Doll-13	8		5	2	5	3	5	6	1	5	5	4	5	2	3	2	2		Human-16	3		5	3	3	6	3	5	6	5	4	6	5	3	6	3					Doll-8	8		7	1	5	6	6
		Doll-13	9		7	2	3	6	1	4	6	5	2	5	4	3	3	2	6		Human-16	4		3	1	2	4	2	2	2	5	6	2	2	2	2	2					Doll-8	9		3	3	5	2	3
		Doll-13	10		3	1	6	4	3	6	6	6	5	5	4	2	4	1	5		Human-16	5		5	5	6	4	5	5	5	5	6	3	5	5	6	3					Doll-8	10		5	2	3	5	3
		Doll-5	1		7	6	5	6	7	6	6	6	6	5	3	4	6	6	6		Human-16	6		3	2	2	3	2	3	3	3	7	2	1	2	2	2					Doll-16	1		2	6	1	7	3
		Doll-5	2		6	3	3	4	6	4	3	6	3	5	4	2	5	6	3		Human-16	7		6	5	5	5	5	5	5	5	7	5	4	5	6	2					Doll-16	2		2	3	1	6	5
		Doll-5	3		1	5	3	3	6	3	5	3	3	6	4	4	5	2	6		Human-16	8		2	2	5	2	5	5	2	2	2	2	4	4	3	2					Doll-16	3		5	4	2	2	5
		Doll-5	4		1	5	3	3	1	3	3	3	4	3	3	5	3	1	2		Human-16	9		3	3	5	6	4	4	5	5	2	5	5	3	3	1					Doll-16	4		6	3	5	5	5
		Doll-5	5		5	3	6	4	6	6	6	6	6	5	2	2	6	6	5		Human-16	10		3	3	3	1	5	3	5	6	3	3	4	2	3	2					Doll-16	5		4	5	5	4	6
		Doll-5	6		1	3	3	3	1	3	5	2	3	2	6	5	3	1	3																							Doll-16	6		6	2	5	2	5
		Doll-5	7		2	1	6	5	4	2	5	3	4	3	6	5	6	1	5																							Doll-16	7		6	1	4	6	3
		Doll-5	8		7	2	3	5	5	4	3	5	6	3	4	2	5	2	3																							Doll-16	8		6	1	3	6	5
		Doll-5	9		3	3	3	3	2	4	3	5	5	5	4	4	4	1	6																							Doll-16	9		3	1	3	2	5
		Doll-5	10		3	1	2	4	3	3	3	2	2	3	4	2	4	1	3																							Doll-16	10		5	3	4	4	3
		Doll-9	1		7	5	6	5	6	5	5	6	6	6	6	6	6	6	6		Doll-1	1		5	6	7	4	7	6	3	2	5	3	5	5	5	7					Doll-4	1		2	2	6	5	5
		Doll-9	2		6	2	2	3	3	3	2	3	6	3	4	2	4	2	3		Doll-1	2		1	5	1	3	6	2	1	2	3	3	5	2	3	1					Doll-4	2		1	4	6	2	3
		Doll-9	3		2	3	6	5	1	6	5	3	2	5	4	4	6	2	6		Doll-1	3		5	5	4	5	6	4	5	5	2	5	5	4	5	5					Doll-4	3		4	3	7	2	3
		Doll-9	4		2	2	2	3	6	6	3	5	3	3	4	3	6	2	2		Doll-1	4		5	3	2	3	1	4	5	3	5	5	2	4	5	1					Doll-4	4		6	6	2	5	6
		Doll-9	5		2	6	6	4	7	3	5	6	4	5	6	2	6	5	5		Doll-1	5		3	5	6	4	2	5	4	6	4	3	6	2	5	7					Doll-4	5		4	1	6	2	3
		Doll-9	6		1	2	1	3	2	7	5	3	3	3	2	4	3	2	3		Doll-1	6		7	5	2	3	1	4	7	7	3	6	2	3	4	3					Doll-4	6		6	6	2	6	7
		Doll-9	7		3	5	5	4	5	4	5	5	2	5	4	5	4	6	6		Doll-1	7		7	5	6	5	4	5	6	7	4	5	4	5	5	7					Doll-4	7		7	2	3	7	6
		Doll-9	8		6	6	1	3	6	3	3	3	5	3	4	2	5	6	2		Doll-1	8		5	2	1	3	1	2	2	2	2	3	4	2	3	6					Doll-4	8		1	1	1	2	6
		Doll-9	9		3	1	7	5	1	5	5	3	2	5	4	2	4	1	6		Doll-1	9		7	5	5	5	4	2	3	6	7	3	4	4	5	5					Doll-4	9		7	6	4	2	5
		Doll-9	10		3	1	3	3	3	4	3	3	6	3	5	4	4	3	3		Doll-1	10		5	3	2	3	5	3	3	2	3	5	6	2	4	5					Doll-4	10		1	6	3	5	3
		Doll-1	1		5	6	7	4	7	6	3	2	5	3	5	5	5	7	6																							Doll-12	1		7	6	3	3	7
		Doll-1	2		1	5	1	3	6	2	1	2	3	3	5	2	3	1	3		Doll-2	1		5	7	6	5	7	7	7	7	4	7	3	5	7	7					Doll-12	2		1	1	2	4	2
		Doll-1	3		5	5	4	5	6	4	5	5	2	5	5	4	5	5	5		Doll-2	2		7	5	5	5	7	6	6	5	7	6	5	5	7	7					Doll-12	3		3	5	6	4	7
		Doll-1	4		5	3	2	3	1	4	5	3	5	5	2	4	5	1	5		Doll-2	3		1	3	6	3	3	4	5	5	2	6	3	2	2	1					Doll-12	4		3	1	4	5	5
		Doll-1	5		3	5	6	4	2	5	4	6	4	3	6	2	5	7	3		Doll-2	4		1	1	1	3	1	2	2	2	3	3	5	1	2	1					Doll-12	5		4	2	3	4	5
		Doll-1	6		7	5	2	3	1	4	7	7	3	6	2	3	4	3	6		Doll-2	5		7	7	4	4	7	6	6	6	6	5	2	4	7	1					Doll-12	6		2	2	5	6	3
		Doll-1	7		7	5	6	5	4	5	6	7	4	5	4	5	5	7	5		Doll-2	6		1	2	1	3	1	2	2	2	5	2	5	2	2	1					Doll-12	7		6	6	6	6	6
		Doll-1	8		5	2	1	3	1	2	2	2	2	3	4	2	3	6	2		Doll-2	7		1	5	2	3	1	3	2	5	6	3	2	2	2	1					Doll-12	8		3	2	2	2	2
		Doll-1	9		7	5	5	5	4	2	3	6	7	3	4	4	5	5	6		Doll-2	8		7	5	1	5	5	5	3	6	6	2	4	6	7	1					Doll-12	9		1	6	6	2	5
		Doll-1	10		5	3	2	3	5	3	3	2	3	5	6	2	4	5	3		Doll-2	9		1	3	3	3	1	2	2	5	2	5	4	2	2	2					Doll-12	10		1	2	5	2	3
		Doll-14	1		3	5	3	5	6	3	6	2	1	3	5	4	4	1	.		Doll-2	10		2	2	6	4	5	4	1	3	2	2	4	2	2	1					Doll-7	1		1	7	1	5	6
		Doll-14	2		1	1	1	4	1	2	2	3	5	3	6	2	4	1	6																							Doll-7	2		6	4	1	2	5
		Doll-14	3		7	6	6	3	6	6	5	5	3	6	4	4	5	7	3		Doll-3	1		7	6	3	2	7	2	3	7	2	6	7	5	7	7					Doll-7	3		6	2	5	2	3
		Doll-14	4		5	6	2	3	6	5	5	6	1	3	4	3	5	7	2		Doll-3	2		1	3	1	2	6	2	1	2	6	5	5	2	4	1					Doll-7	4		6	2	7	2	3
		Doll-14	5		2	3	6	4	2	4	6	2	7	5	5	2	4	2	5		Doll-3	3		7	5	1	4	6	5	5	5	7	6	3	4	7	1					Doll-7	5		4	6	2	5	5
		Doll-14	6		5	5	6	3	5	5	5	6	2	3	3	4	4	7	3		Doll-3	4		3	5	7	5	1	5	5	3	4	2	4	4	2	7					Doll-7	6		3	1	7	2	3
		Doll-14	7		7	6	6	5	6	5	5	6	1	5	3	5	6	7	5		Doll-3	5		5	3	5	5	7	2	7	6	6	5	5	2	6	7					Doll-7	7		6	6	7	4	2
		Doll-14	8		2	1	1	3	5	3	5	3	6	3	6	2	3	1	3		Doll-3	6		3	3	7	5	2	6	7	5	7	2	2	4	2	7					Doll-7	8		2	6	5	5	6
		Doll-14	9		7	5	7	5	1	5	5	6	2	5	3	2	6	6	6		Doll-3	7		7	5	6	5	5	6	7	5	4	3	4	5	2	7					Doll-7	9		4	2	6	5	2
		Doll-14	10		1	3	5	3	5	3	2	6	2	2	5	2	4	6	3		Doll-3	8		3	3	2	2	2	4	5	3	6	2	3	2	3	6					Doll-7	10		3	6	6	4	3
		Doll-6	1		7	7	6	6	6	7	7	6	4	3	4	6	7	7	5		Doll-3	9		7	2	5	4	5	4	5	5	6	5	4	2	2	7					Doll-15	1		6	2	2	5	6
		Doll-6	2		7	5	6	5	7	5	3	6	6	6	4	3	7	7	3		Doll-3	10		5	2	3	2	4	6	1	3	2	2	3	2	3	3					Doll-15	2		6	2	2	2	2
		Doll-6	3		1	3	3	3	4	3	5	2	1	6	3	3	3	7	6																							Doll-15	3		6	5	5	4	6
		Doll-6	4		1	3	5	3	6	3	2	5	1	3	3	3	6	1	3		Doll-4	1		3	3	3	4	6	2	3	2	3	5	4	3	6	6					Doll-15	4		2	2	5	6	3
		Doll-6	5		7	6	7	4	4	6	6	2	6	3	5	2	6	7	5		Doll-4	2		6	1	6	2	3	1	2	6	2	5	4	2	5	2					Doll-15	5		7	2	2	4	5
		Doll-6	6		1	1	1	3	1	3	2	2	1	2	4	2	2	1	3		Doll-4	3		3	6	2	2	6	6	5	2	4	6	6	3	3	2					Doll-15	6		1	6	6	2	5
		Doll-6	7		1	3	3	4	3	4	5	3	2	3	4	4	2	7	5		Doll-4	4		2	6	6	5	5	5	3	7	6	2	3	4	5	6					Doll-15	7		6	5	6	6	6
		Doll-6	8		7	5	5	4	4	5	6	6	2	3	4	4	6	7	3		Doll-4	5		3	5	4	4	5	2	5	1	4	5	5	2	5	2					Doll-15	8		2	1	3	2	3
		Doll-6	9		1	2	3	3	1	4	3	3	6	5	4	4	2	1	6		Doll-4	6		1	6	3	5	3	7	6	7	6	2	4	4	5	7					Doll-15	9		1	5	4	6	6
		Doll-6	10		2	5	3	4	5	4	7	6	3	3	5	2	2	1	3		Doll-4	7		3	6	3	5	5	6	6	4	3	3	5	4	5	7					Doll-15	10		1	5	5	4	3
		Doll-10	1		1	3	4	4	1	2	3	2	2	2	2	4	4	6	3		Doll-4	8		2	3	3	4	2	2	3	5	6	2	2	2	3	6					Doll-3	1		5	6	6	6	6
		Doll-10	2		2	2	2	4	1	2	1	2	1	5	5	2	4	2	3		Doll-4	9		1	2	2	4	3	6	5	2	3	5	4	2	5	2					Doll-3	2		1	1	2	6	5
		Doll-10	3		1	2	2	3	1	5	3	2	1	3	3	5	4	6	6		Doll-4	10		3	2	4	4	4	6	3	7	1	3	4	2	4	3					Doll-3	3		3	4	3	2	5
		Doll-10	4		7	7	6	3	7	5	5	6	2	6	5	3	4	6	3																							Doll-3	4		3	6	2	2	3
		Doll-10	5		1	5	2	4	2	2	5	2	7	2	6	2	4	2	5		Doll-5	1		7	6	5	6	7	6	6	6	6	5	3	4	6	6					Doll-3	5		6	6	5	5	6
		Doll-10	6		7	5	6	3	7	6	6	6	3	5	6	3	5	7	5		Doll-5	2		6	3	3	4	6	4	3	6	3	5	4	2	5	6					Doll-3	6		2	2	2	2	3
		Doll-10	7		7	6	6	3	5	6	3	4	7	3	3	4	6	7	5		Doll-5	3		1	5	3	3	6	3	5	3	3	6	4	4	5	2					Doll-3	7		5	4	5	6	5
		Doll-10	8		7	5	2	5	7	3	6	1	6	5	3	2	4	3	2		Doll-5	4		1	5	3	3	1	3	3	3	4	3	3	5	3	1					Doll-3	8		2	5	3	6	3
		Doll-10	9		2	2	6	3	1	5	5	3	7	3	4	5	5	5	6		Doll-5	5		5	3	6	4	6	6	6	6	6	5	2	2	6	6					Doll-3	9		4	2	4	2	3
		Doll-10	10		5	6	5	4	4	5	3	7	3	5	4	2	4	5	3		Doll-5	6		1	3	3	3	1	3	5	2	3	2	6	5	3	1					Doll-3	10		2	4	4	3	3
		Doll-2	1		5	7	6	5	7	7	7	7	4	7	3	5	7	7	6		Doll-5	7		2	1	6	5	4	2	5	3	4	3	6	5	6	1					Doll-11	1		4	6	3	4	3
		Doll-2	2		7	5	5	5	7	6	6	5	7	6	5	5	7	7	6		Doll-5	8		7	2	3	5	5	4	3	5	6	3	4	2	5	2					Doll-11	2		4	2	3	2	3
		Doll-2	3		1	3	6	3	3	4	5	5	2	6	3	2	2	1	2		Doll-5	9		3	3	3	3	2	4	3	5	5	5	4	4	4	1					Doll-11	3		3	2	2	6	5
		Doll-2	4		1	1	1	3	1	2	2	2	3	3	5	1	2	1	2																							Doll-11	4		6	2	5	6	6
		Doll-2	5		7	7	4	4	7	6	6	6	6	5	2	4	7	1	6		Doll-6	1		7	7	6	6	6	7	7	6	4	3	4	6	7	7					Doll-11	5		4	2	2	4	3
		Doll-2	6		1	2	1	3	1	2	2	2	5	2	5	2	2	1	3		Doll-6	2		7	5	6	5	7	5	3	6	6	6	4	3	7	7					Doll-11	6		6	4	6	5	6
		Doll-2	7		1	5	2	3	1	3	2	5	6	3	2	2	2	1	5		Doll-6	3		1	3	3	3	4	3	5	2	1	6	3	3	3	7					Doll-11	7		6	6	6	5	6
		Doll-2	8		7	5	1	5	5	5	3	6	6	2	4	6	7	1	6		Doll-6	4		1	3	5	3	6	3	2	5	1	3	3	3	6	1					Doll-11	8		3	1	5	3	6
		Doll-2	9		1	3	3	3	1	2	2	5	2	5	4	2	2	2	5		Doll-6	5		7	6	7	4	4	6	6	2	6	3	5	2	6	7					Doll-11	9		3	6	5	5	5
		Doll-2	10		2	2	6	4	5	4	1	3	2	2	4	2	2	1	3		Doll-6	6		1	1	1	3	1	3	2	2	1	2	4	2	2	1					Doll-11	10		3	6	5	4	3
		Doll-15	1		3	3	3	4	6	4	2	3	1	3	4	5	4	2	3		Doll-6	7		1	3	3	4	3	4	5	3	2	3	4	4	2	7					Doll-6	1		7	3	6	6	6
		Doll-15	2		1	2	2	3	1	2	2	3	1	3	4	2	3	1	2		Doll-6	8		7	5	5	4	4	5	6	6	2	3	4	4	6	7					Doll-6	2		7	5	7	6	6
		Doll-15	3		7	5	2	4	6	4	5	3	7	3	5	5	5	6	6		Doll-6	9		1	2	3	3	1	4	3	3	6	5	4	4	2	1					Doll-6	3		1	2	2	2	2
		Doll-15	4		6	6	6	5	6	4	6	3	6	6	3	5	5	2	5		Doll-6	10		2	5	3	4	5	4	7	6	3	3	5	2	2	1					Doll-6	4		1	6	1	6	5
		Doll-15	5		2	3	2	4	6	5	5	3	6	3	2	2	4	4	3																							Doll-6	5		7	1	5	7	6
		Doll-15	6		7	5	6	5	6	5	6	6	2	6	5	2	5	6	5		Doll-7	1		4	6	6	4	4	6	5	3	7	2	5	3	4	7					Doll-6	6		1	1	1	1	2
		Doll-15	7		7	6	6	5	7	4	6	5	3	5	5	5	6	6	5		Doll-7	2		2	2	2	3	1	6	1	6	6	5	3	2	3	6					Doll-6	7		2	2	2	2	5
		Doll-15	8		2	6	2	3	6	4	2	3	6	5	2	2	4	2	3		Doll-7	3		2	3	2	3	2	5	5	3	2	3	2	4	3	2					Doll-6	8		7	2	3	6	6
		Doll-15	9		7	2	6	5	4	5	5	6	2	2	3	2	4	7	5		Doll-7	4		6	5	6	5	5	2	5	6	2	5	2	2	5	2					Doll-6	9		1	5	4	3	3
		Doll-15	10		6	5	3	4	5	4	2	5	3	5	4	2	4	7	3		Doll-7	5		3	5	2	4	3	6	6	4	2	3	6	2	5	7					Doll-6	10		5	6	3	3	2
		Doll-7	1		4	6	6	4	4	6	5	3	7	2	5	3	4	7	3		Doll-7	6		6	3	2	4	6	2	6	6	1	6	2	4	4	1					Doll-14	1		3	2	2	2	2
		Doll-7	2		2	2	2	3	1	6	1	6	6	5	3	2	3	6	3		Doll-7	7		7	6	2	4	5	2	6	5	3	5	5	4	5	7					Doll-14	2		3	2	2	3	5
		Doll-7	3		2	3	2	3	2	5	5	3	2	3	2	4	3	2	5		Doll-7	8		7	6	6	5	5	6	5	5	4	5	5	2	5	7					Doll-14	3		2	3	6	6	7
		Doll-7	4		6	5	6	5	5	2	5	6	2	5	2	2	5	2	5		Doll-7	9		3	3	2	4	1	2	5	5	4	3	3	2	4	2					Doll-14	4		6	2	5	6	3
		Doll-7	5		3	5	2	4	3	6	6	4	2	3	6	2	5	7	3		Doll-7	10		6	6	3	4	5	4	2	7	4	5	6	2	4	2					Doll-14	5		2	7	4	2	6
		Doll-7	6		6	3	2	4	6	2	6	6	1	6	2	4	4	1	5																							Doll-14	6		4	6	5	4	3
		Doll-7	7		7	6	2	4	5	2	6	5	3	5	5	4	5	7	5		Doll-8	1		1	7	6	5	5	2	3	7	7	3	5	4	5	7					Doll-14	7		6	2	6	4	3
		Doll-7	8		7	6	6	5	5	6	5	5	4	5	5	2	5	7	2		Doll-8	2		3	2	2	2	1	2	1	5	4	3	2	2	3	2					Doll-14	8		2	2	3	2	2
		Doll-7	9		3	3	2	4	1	2	5	5	4	3	3	2	4	2	6		Doll-8	3		6	2	2	4	1	5	3	3	3	3	6	4	3	6					Doll-14	9		3	6	6	6	6
		Doll-7	10		6	6	3	4	5	4	2	7	4	5	6	2	4	2	3		Doll-8	4		7	6	6	5	6	6	6	3	2	5	4	4	5	2					Doll-14	10		3	4	6	4	1
		Doll-11	1		2	6	3	4	4	2	2	2	6	2	4	3	3	1	6		Doll-8	5		3	5	4	4	6	2	6	3	1	6	4	2	5	2					Doll-2	1		6	4	7	6	6
		Doll-11	2		1	1	2	4	2	2	1	2	6	3	4	2	2	1	3		Doll-8	6		7	5	6	5	5	6	7	5	1	6	4	4	3	3					Doll-2	2		6	6	6	6	6
		Doll-11	3		3	5	2	3	1	6	3	2	2	5	4	4	2	6	2		Doll-8	7		7	6	6	5	6	6	7	5	6	6	5	4	5	6					Doll-2	3		3	2	2	3	2
		Doll-11	4		7	6	6	5	1	7	5	6	1	5	3	2	2	6	2		Doll-8	8		2	6	2	2	5	4	6	3	2	6	3	2	3	6					Doll-2	4		3	2	2	3	2
		Doll-11	5		3	6	4	4	7	2	5	2	2	5	3	2	2	2	6		Doll-8	9		6	2	5	5	4	4	5	4	7	3	5	2	6	5					Doll-2	5		6	2	4	3	5
		Doll-11	6		7	5	6	5	1	7	7	7	3	6	5	4	7	7	2		Doll-8	10		3	2	5	3	4	6	2	6	4	5	6	1	4	3					Doll-2	6		2	2	3	2	2
		Doll-11	7		7	6	7	5	6	7	7	5	4	5	5	5	6	7	5																							Doll-2	7		1	2	5	6	3
		Doll-11	8		6	6	2	3	4	3	5	6	5	5	3	2	2	6	5		Doll-9	1		7	5	6	5	6	5	5	6	6	6	6	6	6	6					Doll-2	8		7	6	2	6	5
		Doll-11	9		7	2	5	4	4	6	5	3	7	3	4	4	7	6	6		Doll-9	2		6	2	2	3	3	3	2	3	6	3	4	2	4	2					Doll-2	9		1	2	4	2	2
		Doll-11	10		5	3	3	4	4	6	3	6	2	5	4	2	4	6	5		Doll-9	3		2	3	6	5	1	6	5	3	2	5	4	4	6	2					Doll-2	10		6	7	3	3	3
		Doll-3	1		7	6	3	2	7	2	3	7	2	6	7	5	7	7	6		Doll-9	4		2	2	2	3	6	6	3	5	3	3	4	3	6	2					Doll-10	1		4	2	4	5	3
		Doll-3	2		1	3	1	2	6	2	1	2	6	5	5	2	4	1	3		Doll-9	5		2	6	6	4	7	3	5	6	4	5	6	2	6	5					Doll-10	2		4	1	2	3	5
		Doll-3	3		7	5	1	4	6	5	5	5	7	6	3	4	7	1	6		Doll-9	6		1	2	1	3	2	7	5	3	3	3	2	4	3	2					Doll-10	3		4	4	2	2	2
		Doll-3	4		3	5	7	5	1	5	5	3	4	2	4	4	2	7	2		Doll-9	7		3	5	5	4	5	4	5	5	2	5	4	5	4	6					Doll-10	4		5	6	5	2	6
		Doll-3	5		5	3	5	5	7	2	7	6	6	5	5	2	6	7	6		Doll-9	8		6	6	1	3	6	3	3	3	5	3	4	2	5	6					Doll-10	5		4	2	6	5	5
		Doll-3	6		3	3	7	5	2	6	7	5	7	2	2	4	2	7	5		Doll-9	9		3	1	7	5	1	5	5	3	2	5	4	2	4	1					Doll-10	6		6	6	4	5	6
		Doll-3	7		7	5	6	5	5	6	7	5	4	3	4	5	2	7	5		Doll-9	10		3	1	3	3	3	4	3	3	6	3	5	4	4	3					Doll-10	7		6	5	5	5	6
		Doll-3	8		3	3	2	2	2	4	5	3	6	2	3	2	3	6	2																							Doll-10	8		3	4	5	3	5
		Doll-3	9		7	2	5	4	5	4	5	5	6	5	4	2	2	7	5		Doll-10	1		1	3	4	4	1	2	3	2	2	2	2	4	4	6					Doll-10	9		5	5	3	3	2
		Doll-3	10		5	2	3	2	4	6	1	3	2	2	3	2	3	3	3		Doll-10	2		2	2	2	4	1	2	1	2	1	5	5	2	4	2					Doll-10	10		5	6	2	3	3
		Doll-16	1		3	7	5	4	7	6	5	6	7	5	5	4	6	2	5		Doll-10	3		1	2	2	3	1	5	3	2	1	3	3	5	4	6					Doll-5	1		7	4	5	6	5
		Doll-16	2		6	2	5	5	3	5	2	3	2	3	3	2	4	5	3		Doll-10	4		7	7	6	3	7	5	5	6	2	6	5	3	4	6					Doll-5	2		7	4	5	6	5
		Doll-16	3		2	5	5	2	5	4	3	5	2	5	5	3	3	2	3		Doll-10	5		1	5	2	4	2	2	5	2	7	2	6	2	4	2					Doll-5	3		1	4	2	3	3
		Doll-16	4		1	5	2	2	2	2	5	5	1	5	3	4	4	2	2		Doll-10	6		7	5	6	3	7	6	6	6	3	5	6	3	5	7					Doll-5	4		1	4	2	3	3
		Doll-16	5		3	3	6	4	7	4	6	7	1	5	6	4	5	7	5		Doll-10	7		7	6	6	3	5	6	3	4	7	3	3	4	6	7					Doll-5	5		7	4	5	6	5
		Doll-16	6		1	5	2	2	3	4	6	5	1	2	4	2	4	3	3		Doll-10	8		7	5	2	5	7	3	6	1	6	5	3	2	4	3					Doll-5	6		1	4	2	3	3
		Doll-16	7		1	6	6	3	5	5	6	6	3	3	6	4	5	5	5		Doll-10	9		2	2	6	3	1	5	5	3	7	3	4	5	5	5					Doll-5	7		1	4	4	3	3
		Doll-16	8		1	6	2	5	3	5	6	3	4	3	1	3	5	7	2		Doll-10	10		5	6	5	4	4	5	3	7	3	5	4	2	4	5					Doll-5	8		6	4	3	6	5
		Doll-16	9		1	2	3	4	3	2	5	6	7	5	5	2	2	2	5																							Doll-5	9		1	4	2	2	3
		Doll-16	10		3	2	2	5	2	4	2	3	7	2	5	2	4	2	5		Doll-11	1		2	6	3	4	4	2	2	2	6	2	4	3	3	1					Doll-5	10		6	2	3	5	3
		Doll-8	1		1	7	6	5	5	2	3	7	7	3	5	4	5	7	6		Doll-11	2		1	1	2	4	2	2	1	2	6	3	4	2	2	1					Doll-13	1		4	3	2	6	6
		Doll-8	2		3	2	2	2	1	2	1	5	4	3	2	2	3	2	3		Doll-11	3		3	5	2	3	1	6	3	2	2	5	4	4	2	6					Doll-13	2		1	4	1	6	5
		Doll-8	3		6	2	2	4	1	5	3	3	3	3	6	4	3	6	3		Doll-11	4		7	6	6	5	1	7	5	6	1	5	3	2	2	6					Doll-13	3		2	4	3	2	5
		Doll-8	4		7	6	6	5	6	6	6	3	2	5	4	4	5	2	2		Doll-11	5		3	6	4	4	7	2	5	2	2	5	3	2	2	2					Doll-13	4		6	4	6	3	3
		Doll-8	5		3	5	4	4	6	2	6	3	1	6	4	2	5	2	5		Doll-11	6		7	5	6	5	1	7	7	7	3	6	5	4	7	7					Doll-13	5		4	4	4	3	5
		Doll-8	6		7	5	6	5	5	6	7	5	1	6	4	4	3	3	3		Doll-11	7		7	6	7	5	6	7	7	5	4	5	5	5	6	7					Doll-13	6		6	6	6	3	3
		Doll-8	7		7	6	6	5	6	6	7	5	6	6	5	4	5	6	5		Doll-11	8		6	6	2	3	4	3	5	6	5	5	3	2	2	6					Doll-13	7		6	4	7	4	5
		Doll-8	8		2	6	2	2	5	4	6	3	2	6	3	2	3	6	3		Doll-11	9		7	2	5	4	4	6	5	3	7	3	4	4	7	6					Doll-13	8		2	4	2	5	3
		Doll-8	9		6	2	5	5	4	4	5	4	7	3	5	2	6	5	5		Doll-11	10		5	3	3	4	4	6	3	6	2	5	4	2	4	6					Doll-13	9		4	4	7	5	5
		Doll-8	10		3	2	5	3	4	6	2	6	4	5	6	1	4	3	3																							Doll-13	10		4	3	4	4	3
		Doll-12	1		5	5	3	3	5	4	3	3	1	3	2	3	4	2	5		Doll-12	1		5	5	3	3	5	4	3	3	1	3	2	3	4	2					Doll-1	1		3	5	4	5	5
		Doll-12	2		1	2	3	2	3	5	3	5	1	5	2	2	3	6	2		Doll-12	2		1	2	3	2	3	5	3	5	1	5	2	2	3	6					Doll-1	2		1	1	1	2	2
		Doll-12	3		5	3	3	4	5	6	3	2	7	3	5	3	5	7	6		Doll-12	3		5	3	3	4	5	6	3	2	7	3	5	3	5	7					Doll-1	3		1	5	5	2	5
		Doll-12	4		3	6	6	2	3	5	5	6	4	5	5	4	6	6	3		Doll-12	4		3	6	6	2	3	5	5	6	4	5	5	4	6	6					Doll-1	4		2	1	4	5	6
		Doll-12	5		5	3	3	4	6	5	5	2	4	5	2	2	6	2	3		Doll-12	5		5	3	3	4	6	5	5	2	4	5	2	2	6	2					Doll-1	5		5	2	2	4	5
		Doll-12	6		3	5	3	2	4	3	5	6	5	5	6	4	6	6	5		Doll-12	6		3	5	3	2	4	3	5	6	5	5	6	4	6	6					Doll-1	6		5	4	6	4	6
		Doll-12	7		7	5	5	5	6	3	5	4	7	6	5	4	6	6	5		Doll-12	7		7	5	5	5	6	3	5	4	7	6	5	4	6	6					Doll-1	7		7	6	7	6	5
		Doll-12	8		2	5	2	3	3	5	3	5	1	3	4	2	3	6	2		Doll-12	8		2	5	2	3	3	5	3	5	1	3	4	2	3	6					Doll-1	8		5	2	1	2	5
		Doll-12	9		7	2	2	5	4	2	5	5	7	5	4	2	6	6	5		Doll-12	9		7	2	2	5	4	2	5	5	7	5	4	2	6	6					Doll-1	9		2	6	5	2	2
		Doll-12	10		3	2	4	3	4	4	2	7	1	3	4	4	4	5	3		Doll-12	10		3	2	4	3	4	4	2	7	1	3	4	4	4	5					Doll-1	10		1	3	3	4	3
		Doll-4	1		3	3	3	4	6	2	3	2	3	5	4	3	6	6	6																							Doll-9	1		7	6	6	6	5
		Doll-4	2		6	1	6	2	3	1	2	6	2	5	4	2	5	2	2		Doll-13	1		5	3	3	3	7	2	3	6	2	2	3	5	4	6					Doll-9	2		1	5	5	3	6
		Doll-4	3		3	6	2	2	6	6	5	2	4	6	6	3	3	2	5		Doll-13	2		1	3	3	3	1	2	1	2	2	2	5	2	3	2					Doll-9	3		1	3	5	2	6
		Doll-4	4		2	6	6	5	5	5	3	7	6	2	3	4	5	6	2		Doll-13	3		6	2	2	4	1	4	3	3	6	3	4	3	3	2					Doll-9	4		3	1	2	4	5
		Doll-4	5		3	5	4	4	5	2	5	1	4	5	5	2	5	2	3		Doll-13	4		7	6	6	4	1	5	6	5	7	5	5	2	5	4					Doll-9	5		7	1	5	4	6
		Doll-4	6		1	6	3	5	3	7	6	7	6	2	4	4	5	7	6		Doll-13	5		3	5	6	5	7	2	4	5	4	3	3	2	5	3					Doll-9	6		1	1	2	2	2
		Doll-4	7		3	6	3	5	5	6	6	4	3	3	5	4	5	7	5		Doll-13	6		7	3	7	4	1	7	7	5	7	6	5	2	5	2					Doll-9	7		5	1	4	5	6
		Doll-4	8		2	3	3	4	2	2	3	5	6	2	2	2	3	6	3		Doll-13	7		7	1	6	6	6	7	7	7	7	6	5	5	5	7					Doll-9	8		6	2	2	4	3
		Doll-4	9		1	2	2	4	3	6	5	2	3	5	4	2	5	2	6		Doll-13	8		5	2	5	3	5	6	1	5	5	4	5	2	3	2					Doll-9	9		4	2	2	4	3
		Doll-4	10		3	2	4	4	4	6	3	7	1	3	4	2	4	3	3		Doll-13	9		7	2	3	6	1	4	6	5	2	5	4	3	3	2					Doll-9	10		4	4	2	4	3
																					Doll-13	10		3	1	6	4	3	6	6	6	5	5	4	2	4	1
																					Doll-14	1		3	5	3	5	6	3	6	2	1	3	5	4	4	1
																					Doll-14	2		1	1	1	4	1	2	2	3	5	3	6	2	4	1
																					Doll-14	3		7	6	6	3	6	6	5	5	3	6	4	4	5	7
																					Doll-14	4		5	6	2	3	6	5	5	6	1	3	4	3	5	7
																					Doll-14	5		2	3	6	4	2	4	6	2	7	5	5	2	4	2
																					Doll-14	6		5	5	6	3	5	5	5	6	2	3	3	4	4	7
																					Doll-14	7		7	6	6	5	6	5	5	6	1	5	3	5	6	7
																					Doll-14	8		2	1	1	3	5	3	5	3	6	3	6	2	3	1
																					Doll-14	9		7	5	7	5	1	5	5	6	2	5	3	2	6	6
																					Doll-14	10		1	3	5	3	5	3	2	6	2	2	5	2	4	6
																					Doll-15	1		3	3	3	4	6	4	2	3	1	3	4	5	4	2
																					Doll-15	2		1	2	2	3	1	2	2	3	1	3	4	2	3	1
																					Doll-15	3		7	5	2	4	6	4	5	3	7	3	5	5	5	6
																					Doll-15	4		6	6	6	5	6	4	6	3	6	6	3	5	5	2
																					Doll-15	5		2	3	2	4	6	5	5	3	6	3	2	2	4	4
																					Doll-15	6		7	5	6	5	6	5	6	6	2	6	5	2	5	6
																					Doll-15	7		7	6	6	5	7	4	6	5	3	5	5	5	6	6
																					Doll-15	8		2	6	2	3	6	4	2	3	6	5	2	2	4	2
																					Doll-15	9		7	2	6	5	4	5	5	6	2	2	3	2	4	7
																					Doll-15	10		6	5	3	4	5	4	2	5	3	5	4	2	4	7
																					Doll-16	1		3	7	5	4	7	6	5	6	7	5	5	4	6	2
																					Doll-16	2		6	2	5	5	3	5	2	3	2	3	3	2	4	5
																					Doll-16	3		2	5	5	2	5	4	3	5	2	5	5	3	3	2
																					Doll-16	4		1	5	2	2	2	2	5	5	1	5	3	4	4	2
																					Doll-16	5		3	3	6	4	7	4	6	7	1	5	6	4	5	7
																					Doll-16	6		1	5	2	2	3	4	6	5	1	2	4	2	4	3
																					Doll-16	7		1	6	6	3	5	5	6	6	3	3	6	4	5	5
																					Doll-16	8		1	6	2	5	3	5	6	3	4	3	1	3	5	7
																					Doll-16	9		1	2	3	4	3	2	5	6	7	5	5	2	2	2
																					Doll-16	10		3	2	2	5	2	4	2	3	7	2	5	2	4	2
[truncated: 63 more columns]

## Sheet: Exp3B
Experiment 3B		Personality		Matcing Task		Front and Back View
	Data																																		Analysis
		Front
		questionnaire1	questionnaire1	questionnaire1	questionnaire2	questionnaire2	questionnaire2	questionnaire3	questionnaire3	questionnaire3	questionnaire4	questionnaire4	questionnaire4	questionnaire5	questionnaire5	questionnaire5	questionnaire6	questionnaire6	questionnaire6	questionnaire1	questionnaire1	questionnaire2	questionnaire2	questionnaire3	questionnaire3	questionnaire4	questionnaire4	questionnaire4	questionnaire5	questionnaire5	questionnaire6	questionnaire6	questionnaire6																Front
	ID	t_01	t_02	t_26	t_03	t_04	t_05	t_06	t_07	t_08	t_09	t_10	t_11	t_12	t_13	t_14	t_15	t_16	t_17	h_01	h_02	h_03	h_04	h_05	h_06	h_07	h_08	h_09	h_10	h_11	h_12	h_13	h_14		Front
	Sex	1	1	1	1	1	1	1	1	1	1	1	1	1	1	1	1	1	1	1	0	1	0	1	0	1	0	0	1	0	1	1	0			Famele	25		TOTAL	32		Male	7						H
	Age	19	20	19	20	25	19	19	19	20	19	20	19	19	21	19	23	21	19	19	19	19	21	20	20	20	20	20	19	19	21	19	20			Age	19.875		SD	1.29301					Front
	H	0	1	0	0	0	0	1	0	1	0	0	0	0	0	1	0	1	0	1	1	0	1	1	1	1	0	1	0	0	0	0	0													Correct	Incorrect
	M	1	1	1	1	0	1	0	1	0	1	0	1	1	1	1	0	1	0	1	1	0	1	1	1	0	1	1	1	1	1	1	1		Proper	H	0.375		Correct	12		Incorrect	20		H	12	20		chi square
	L	0	0	0	1	0	1	1	0	0	1	0	0	1	1	0	0	1	0	1	0	1	0	1	1	0	0	1	0	1	0	1	1		Neutral	M	0.75			24			8		M	24	8
	Correct=1/Incorrect=0																																		FALSE	L	0.46875			15			17		L	15	17
																																																	data
		Back																																															expected
		questionnaire7	questionnaire7	questionnaire7	questionnaire8	questionnaire8	questionnaire8	questionnaire9	questionnaire9	questionnaire9	questionnaire10	questionnaire10	questionnaire11	questionnaire11	questionnaire11	questionnaire12	questionnaire12	questionnaire12	questionnaire7	questionnaire7	questionnaire8	questionnaire8	questionnaire9	questionnaire9	questionnaire10	questionnaire10	questionnaire10	questionnaire11	questionnaire11	questionnaire12	questionnaire12	questionnaire12
	ID	t_18	t_19	t_20	t_21	t_22	t_23	t_24	t_25	t_33	t_28	t_29	t_30	t_31	t_32	t_34	t_35	t_27	h_15	h_16	h_17	h_18	h_19	h_20	h_21	h_22	h_23	h_24	h_25	h_26	h_27	h_28			Back														chi2
	Sex	1	1	1	1	1	1	1	1	1	1	1	1	1	1	1	1	1	1	0	1	1	0	1	0	0	1	0	0	0	0	1				Famele	23		TOTAL	31		Male	8						df
	Age	20	19	19	20	20	19	19	19	19	19	19	21	19	20	20	20	19	19	20	19	20	19	20	19	20	20	20	20	20	20	19				Age	19.5484		SD	0.558726					Back
	H	1	1	1	0	1	1	0	1	1	1	0	1	1	1	1	1	1	1	1	1	0	1	1	0	0	1	1	0	1	0	0														Correct	Incorrect		→x2(1)=2.00, n.s.
	M	1	0	1	1	0	0	0	1	1	1	0	0	1	1	1	0	1	0	0	1	1	1	1	1	1	0	1	1	0	1	0			Proper	H	0.709677		Correct	22		Incorrect	10		H	22	9
	L	0	0	1	1	0	0	0	0	1	0	0	1	0	1	1	1	0	0	0	0	1	0	0	1	0	0	1	0	0	1	0			Neutral	M	0.612903			19			13		M	19	12		effect size
	Correct=1/Incorrect=0																																		FALSE	L	0.354839			11			21		L	11	20
																																																	Back

																																																	H
																																																	chi square

																																																	data
																																																	expected
																																																	chi2
																																																	df
																																																	→x2(1)=5.45, p < .05
																																																	effect size
[truncated: 8 more columns]
